# Supplementary material for: Pan-Cancer Mutational and Transcriptional Analysis of the Integrator Complex
Source: Int J Mol Sci. 2017 Apr 29;18(5):936. doi: 10.3390/ijms18050936 (PMC5454849; doi:10.3390/ijms18050936)
Supplement: Supplementary file 1 [file ijms-18-00936-s001.zip]

Archive with 4 entries (3 files):
- Supplementary_files/
- Supplementary_files/Supplementary_file_S1.pdf
- Supplementary_files/Table S1.xlsx
- Supplementary_files/Table S2.xlsx
