# Supplementary material for: Pan-Cancer Mutational and Transcriptional Analysis of the Integrator Complex
Source: Int J Mol Sci. 2017 Apr 29;18(5):936. doi: 10.3390/ijms18050936 (PMC5454849; doi:10.3390/ijms18050936)
Supplement: Supplementary file 1 [file ijms-18-00936-s001.zip › Supplementary_files/Table S1.xlsx]

## Sheet: Frequences_INTS_all_tumors
Genes	ACC	BLCA	BRCA	CESC	CHOL	COAD	DLBC	ESCA	GBM	HNSC	KICH	KIRC	KIRP	LAML	LIHC	LUAD	LUSC	OV	PAAD	PCPG	PRAD	READ	SARC	SKCM	STAD	TGCT	THCA	THYM	UCEC	UCS	UVM
INTS1	0	4.1	1.19	5	2.7	3.66	0	2.67	1.92	2.07	1.49	0.83	3.13	0	2.89	3.16	3.91	0	3.2	0.54	0.99	2.56	2.28	4.01	5.55	0.63	0.59	1.61	4.81	0	0
INTS2	0	2.65	0.49	4	2.7	1.83	0	3.2	0.82	0.56	0	0.16	1.39	0	3.15	1.93	1.11	0.21	0	0	0.39	0	1.9	3.59	3.03	0	0.39	0	4.41	0	0
INTS3	1.07	2.65	0.49	3	0	1.83	8.16	3.2	0.82	0.37	1.49	0.5	0.69	0	1.84	0.87	1.67	0.21	2.13	0	0.39	0	2.28	2.32	4.29	0	0.79	2.41	5.62	0	0
INTS4	1.07	1.2	0.39	1.5	0	2.56	0	1.06	0.55	0.94	0	0.16	0	0	2.1	2.98	0.55	0	1.06	2.7	0.39	1.7	0.76	2.95	3.53	2.54	0	1.61	2	1.72	2.46
INTS5	0	2.41	0.49	1.5	0	1.83	2.04	1.06	0.55	1.32	0	0.33	0.69	0	1.31	2.1	2.79	0.21	2.13	0.54	0.59	1.7	0.38	1.9	1.51	0.63	0	0.8	2.81	0	1.23
INTS6	0	1.69	0.79	2.5	0	0.73	2.04	1.6	0.27	0.75	0	0.83	0.34	0	0.26	1.05	2.79	0.21	1.6	0	0.39	1.7	0.38	1.26	1.26	0.63	0	1.61	4.01	0	0
INTS6L	1.07	1.93	0.79	3.5	0	2.56	0	1.06	1.1	1.13	0	1.16	0.34	0	0.52	3.51	0.55	0.43	1.6	0	0.19	0	0.76	3.17	3.53	0.63	0	1.61	6.82	1.72	0
INTS7	1.07	2.41	0.49	1.5	2.7	2.56	0	2.67	1.1	2.26	1.49	0.33	0.34	0	1.31	0.7	1.11	0	9.09	0	0.39	2.56	1.14	1.69	1.76	0	0	3.22	3.21	0	0
INTS8	0	2.89	0.79	1	2.7	2.93	0	4.27	0.27	0.75	0	0.5	0.34	0	1.84	1.23	1.67	0	0.53	0	0.39	0.85	1.14	3.59	3.78	0	0.19	3.22	5.62	1.72	0
INTS9	0	1.69	0.49	1	0	0.73	0	1.06	0.55	0.37	0	1.16	0.69	0	1.05	0.35	0.55	0.21	1.06	0	0	0	0.76	1.05	1.26	0	0.39	4.03	3.61	0	0
INTS10	0	0.48	0.49	2	2.7	0.73	0	4.27	0.82	1.32	0	0.16	0.34	0	1.57	0.35	1.67	0	1.06	0	0	1.7	1.52	1.26	1.01	0	0.19	3.22	3.21	1.72	0
INTS11	1.07	0.48	0.29	2	0	1.83	0	1.6	0.82	0.37	1.49	0.16	1.04	0	1.05	0.52	0.55	0	1.6	0	0.19	0.85	0.38	1.05	3.28	0	0	0.8	1.6	5.17	0
INTS12	0	0.48	0.29	1	5.4	0.36	2.04	0	1.1	0.94	0	0.33	0	0	0.52	1.23	0	0.21	0	0	0.19	0	0	1.47	1.51	0	0	0.8	1.6	1.72	0
INTS13	1.07	2.41	0.29	3	0	1.83	0	0.53	0.55	0.18	0	0.66	0.34	0.5	1.31	1.23	0.55	0	1.06	0	0.39	0.85	1.14	2.95	1.76	1.27	0.19	0.8	4.81	1.72	0
INTS14	1.07	1.69	0	1.5	2.7	0	0	1.06	0.27	0.18	0	0.16	0.34	0	0.78	0.35	0	0	2.13	0	0.19	0	0.76	1.69	0.75	0	0.19	1.61	0	0	0
