# Supplementary material for: Pan-Cancer Mutational and Transcriptional Analysis of the Integrator Complex
Source: Int J Mol Sci. 2017 Apr 29;18(5):936. doi: 10.3390/ijms18050936 (PMC5454849; doi:10.3390/ijms18050936)
Supplement: Supplementary file 1 [file ijms-18-00936-s001.zip › Supplementary_files/Table S2.xlsx]

## Sheet: merge_expression_values
Genes	BLCA	BRCA	CESC	CHOL	COAD	ESCA	HNSC	KICH	KIRC	KIRP	LIHC	LUAD	LUSC	PAAD	PCPG	PRAD	READ	SARC	THCA	THYM	UCEC
INTS1	0.60	0.16	0.23	1.54	0.65	0.78	0.69	0.66	-0.09	0.27	1.22	0.60	0.68	0.06	0.14	0.32	1.32	0.62	0.02	-0.28	0.06
INTS2	0.83	0.08	-0.05	1.88	0.71	0.79	0.52	-0.07	0.24	0.65	0.89	0.55	0.64	-0.29	1.20	-0.14	0.96	1.50	-0.62	0.06	-0.02
INTS3	0.31	0.25	-0.40	2.42	0.36	0.41	0.30	-0.92	-0.14	-0.11	1.10	0.05	0.10	0.03	-0.40	0.14	0.86	0.23	-0.28	-0.06	0.18
INTS4	0.86	0.21	0.10	1.89	0.34	0.67	0.49	0.52	0.06	0.03	1.04	0.64	0.51	-0.07	-0.26	0.05	0.42	0.17	0.10	0.16	0.35
INTS5	0.31	0.20	-0.18	0.95	0.40	0.46	0.33	0.14	-0.14	-0.26	0.57	0.40	0.19	-0.002	0.15	0.52	0.55	0.03	0.01	0.01	0.38
INTS6	-0.05	0.05	0.22	0.49	0.51	0.20	0.27	-0.25	-0.27	-0.35	-0.06	0.08	0.24	0.13	-0.17	-0.02	0.78	0.23	-0.21	0.25	0.25
INTS6L	-0.23	-1.75	0.49	2.58	-0.33	0.48	0.22	-1.33	1.09	0.31	0.20	0.28	0.28	-0.41	-1.00	-0.86	-0.38	1.32	0.17	-0.09	-0.41
INTS7	0.98	1.22	2.29	1.97	0.94	1.08	0.84	0.06	0.09	0.31	1.24	1.04	1.06	0.24	0.51	0.21	1.10	0.77	-0.09	0.94	1.34
INTS8	0.90	0.63	0.49	2.26	0.85	1.05	0.76	0.50	0.63	0.48	1.38	1.01	1.13	0.16	0.42	0.42	0.87	1.84	-0.20	0.43	0.97
INTS9	0.24	0.05	0.20	2.18	0.17	0.70	0.10	0.66	-0.28	0.18	0.80	-0.02	-0.08	-0.38	-1.40	-0.003	0.46	-0.14	-0.05	0.49	0.79
INTS10	-0.04	-0.42	0.61	0.89	0.37	0.54	-0.30	-0.18	-0.37	-0.19	-0.37	0.03	0.152	-0.31	-0.30	0.16	0.40	0.04	-0.35	0.32	0.08
INTS11	0.63	0.07	-0.26	1.19	0.24	0.30	0.22	-0.02	0.11	-0.03	0.63	0.35	0.30	0.15	-0.71	0.28	0.36	0.28	0.32	0.14	0.01
INTS12	0.10	0.15	-0.16	1.16	0.29	0.43	0.21	0.02	-0.25	-0.53	0.42	0.12	-0.04	-0.11	-0.02	0.02	-0.07	-0.15	-0.10	0.44	0.21
INTS13	0.86	0.37	1.28	1.96	1.31	0.66	0.68	0.42	0.48	0.40	0.74	0.93	1.62	-0.05	-1.45	0.32	1.55	0.40	-0.18	0.89	1.12
INTS14	0.75	0.28	0.17	1.33	0.43	0.76	0.53	0.18	-0.24	-0.25	0.43	0.36	0.57	-0.18	0.19	0.18	0.17	0.25	0.04	0.54	0.09
